# Supplementary material for: Impact of the COVID-19 Pandemic on Community Pharmacy Services in New Zealand: A Repeated Cross-Sectional Best–Worst Scaling Analysis
Source: Pharmacy (Basel). 2026 Mar 2;14(2):38. doi: 10.3390/pharmacy14020038 (PMC13010611; doi:10.3390/pharmacy14020038)
Supplement: Supplementary file 1 [file pharmacy-14-00038-s001.zip]

Archive with 1 entries (1 files):
- pharmacy-4024869-supplementary.pdf
